# Supplementary material for: Neurofeedback Training Based on Motor Imagery Strategies Increases EEG Complexity in Elderly Population
Source: Entropy (Basel). 2021 Nov 25;23(12):1574. doi: 10.3390/e23121574 (PMC8700498; doi:10.3390/e23121574)
Supplement: Supplementary file 1 [file entropy-23-01574-s001.zip]

Archive with 1 entries (1 files):
- supplementary_material.pdf
